# Supplementary material for: Non-coding RNA-mediated endothelial-to-mesenchymal transition in human diabetic cardiomyopathy, potential regulation by DNA methylation
Source: Cardiovasc Diabetol. 2023 Nov 3;22:303. doi: 10.1186/s12933-023-02039-4 (PMC10625293; doi:10.1186/s12933-023-02039-4)
Supplement: Supplementary file 1 — Additional file 1: Table S1. Complete patient data. [file 12933_2023_2039_MOESM1_ESM.xlsx]

## Sheet: Anonymized patient data
No.	Age	Sex	BMI	Type of diabetes	Duration of diabetes (years)	Creatinine	eGFR	Cause of death
1	84	Male	34.6861	Type 2	43	106	54.944	Respiratory distress
2	54	Female	22.9885	Type 2	13	306	14.1902	Arrhythmia
3	72	Male	44.0586	Type 2	27	780	5.3528	Cardiac Tamponade Uremic pericarditis
4	61	Male	34.0123	Type 2	17	419	12.2582	Disseminated malignancy
5	72	Male	25.7308	Type 2	19	122	50.433	Sudden cardiac arrest
6	73	Female	25.7	NA	NA	416	8.56598	Pulmonary embolism
7	60	Female	30.8	NA	NA	274	15.5482	Severe acute bilateral pneumonia,
8	19	Female	21.8	NA	NA	161	39.4411	Coagulopathy suggestive of DIC
9	77	Male	28.4	NA	NA	38	111.019	Multisystem organ failure following radiation and adjuvant therapy for a resected thymoma.
10	54	Female	31.2	NA	NA	32	122.236	Extensive organizing diffuse alveolar damage .
11	49	Male	37.8	NA	NA	60	112.018	Chronic pulmoary diffuse alveolar damage and bilateral pulmonary hemorrhage
12	53	Female	27.3	NA	NA	304	14.4039	Cardiac arrest due to poor left ventricular function
13	80	Female	24.1	NA	NA	410	8.29946	Pneumonia
21	73	Female	28.6048	Type 2	32	70	73.8818	Congestive heart failure
22	35	Female	18.4804	Type 1	26	437	10.5402	Intracranial hemorrhage as a complication of diabetes
23	54	Female	33.3	Type 1	22	156	32.0433	Cardiorespiratory failure secondary to mixed cardiogenic plus septic shock,
24	73	Male	40.6445	Type 2	41	185	30.2735	Septic shock secondary to intra-abdominal infection
25	61	Male	38.7543	Type 2	20	159	39.5542	Severe aortic stenosis secondary to a bicuspid aortic valve and significant ascending aortic aneurysm
26	78	Male	30.451	Type 1	63	454	9.87276	Myocardial infarction secondary to known coronary artery disease
27	20	Male	21.6551	Type 1	11	190	42.5353	Moderate to severe cardiac allograft vasculopathy
28	3	Male	21	NA	NA	215	31.1097	Haemophilus influenza type B sepsis .
29	59	Male	22.4082	Type 2	15	85	85.5295	Multisystem organ failure
30	54	Male	22.0195	Type 2	13	32	140.035	metastatic colorectal adenocarcinoma
31	70	Male	27.7489	Type 2	22	139	43.6838	Development of sudden cardiac dysrhythmia
32	74	Female	42.9687	Type 2	29	143	30.932	Cardiac arrhythmia, likely as a consequence of cardiomegaly,
33	50	Male	26.1286	Type 2	7	912	5.17138	Cardiopulmonary arrest and triple vessel disease/coronary artery disease
34	65	Female	37.3857	Type 2	23	105	47.8684	Respiratory failure
35	73	Male	27.7148	Type2	28	125	48.6305	Cardiac arrhythmia of pre-existing heart disease
36	76	Male	26.8923	Type 2	21	140	41.5195	Cardiac arrest
37	77	Male	27.3982	Type 2	28	59	92.6546	Mesenteric ischemia
38	41	Male	38.9416	Type 2	3	267	24.3246	Hepatorenal syndrome
39	70	Female	24.7307	Type 2	23	125	37.4325	Progressive hypoxemic respiratory failure
40	68	Male	22.9885	Type 2	24	56	100.841	Fatal cardiac arrhythmias
41	60	Female	33.3964	Type 2	11	73	76.9419	Cardiac arrest
42	56	male	24.5	NA	NA	75	76.5904	AML with allogeneic stem cell transplant , GVHD, GIbleed, Fungal infection
43	72	Male	32.0073	Type 2	19	231	23.3086	Multi organ failure
44	65	Male	32.1707	Type 2	22	89	77.5651	Arrhythmia
45	69	Female	32	Type 2	19	100	49.3701	Fatal cardiac arrhythmia
